# Supplementary material for: Sewage treatment plant associated genetic differentiation in the blue mussel from the Baltic Sea and Swedish west coast
Source: PeerJ. 2016 Oct 27;4:e2628. doi: 10.7717/peerj.2628 (PMC5088577; doi:10.7717/peerj.2628)
Supplement: Table S3 [file peerj-04-2628-s003.xlsx]

## Sheet: Sheet1
Locus	VarSel_STP_REF	VarSelRF_ASK_REF_STP	VarSelRF_TVA_REF_STP	VarSelRF_KAR_REF_STP	VarSelRF_GDA_REF_STP	DFDIST_STP_REF	DFDIST_ASK_STP_REF	DFDIST_TVA_STP_REF	DFDIST_KAR_STP_REF	DFDIST_GDA_STP_REF	BayeScan_STP_REF (posterior probablity)	CMH
Primer MCTT_EACT
MCTT_EACT_8	MCTT_EACT_8		MCTT_EACT_8					MCTT_EACT_8				MCTT_EACT_8
MCTT_EACT_11			MCTT_EACT_11					MCTT_EACT_11
MCTT_EACT_15		MCTT_EACT_15					MCTT_EACT_15
MCTT_EACT_16	MCTT_EACT_16										MCTT_EACT_16 (0.13481)	MCTT_EACT_16
MCTT_EACT_18								MCTT_EACT_18				MCTT_EACT_18
MCTT_EACT_32					MCTT_EACT_32					MCTT_EACT_32
MCTT_EACT_36				MCTT_EACT_36					MCTT_EACT_36
MCTT_EACT_42				MCTT_EACT_42
MCTT_EACT_55							MCTT_EACT_55
MCTT_EACT_82	MCTT_EACT_82											MCTT_EACT_64
MCTT_EACT_86	MCTT_EACT_86					MCTT_EACT_86
MCTT_EACT_89							MCTT_EACT_89
MCTT_EACT_90							MCTT_EACT_90
MCTT_EACT_91							MCTT_EACT_91
MCTT_EACT_92												MCTT_EACT_92
MCTT_EACT_93										MCTT_EACT_93
MCTT_EACT_94	MCTT_EACT_94					MCTT_EACT_94	MCTT_EACT_94
MCTT_EACT_98	MCTT_EACT_98					MCTT_EACT_98	MCTT_EACT_98				MCTT_EACT_98 (0.13461)	MCTT_EACT_98
MCTT_EACT_99							MCTT_EACT_99
MCTT_EACT_101							MCTT_EACT_101
MCTT_EACT_106	MCTT_EACT_106	MCTT_EACT_106					MCTT_EACT_106				MCTT_EACT_106 (0.16632)	MCTT_EACT_106
MCTT_EACT_109							MCTT_EACT_109
MCTT_EACT_110							MCTT_EACT_110
MCTT_EACT_111					MCTT_EACT_111					MCTT_EACT_111
MCTT_EACT_112										MCTT_EACT_112
MCTT_EACT_119		MCTT_EACT_119					MCTT_EACT_119
MCTT_EACT_121							MCTT_EACT_121	MCTT_EACT_121		MCTT_EACT_121
MCTT_EACT_134							MCTT_EACT_134
MCTT_EACT_135	MCTT_EACT_135					MCTT_EACT_135					MCTT_EACT_135 (0.15982)	MCTT_EACT_135
MCTT_EACT_140							MCTT_EACT_140
MCTT_EACT_150								MCTT_EACT_150
MCTT_EACT_157							MCTT_EACT_157
MCTT_EACT_162	MCTT_EACT_162					MCTT_EACT_162	MCTT_EACT_162
MCTT_EACT_170									MCTT_EACT_170
MCTT_EACT_179							MCTT_EACT_179			MCTT_EACT_179
MCTT_EACT_187							MCTT_EACT_187
MCTT_EACT_192					MCTT_EACT_192					MCTT_EACT_192		MCTT_EACT_192
MCTT_EACT_195									MCTT_EACT_195
Primer MCTG_EAGC
MCTG_EAGC_5			MCTG_EAGC_5					MCTG_EAGC_5
MCTG_EAGC_30												MCTG_EAGC_30
MCTG_EAGC_31							MCTG_EAGC_31
MCTG_EAGC_37									MCTG_EAGC_37
MCTG_EAGC_43			MCTG_EAGC_43					MCTG_EAGC_43
MCTG_EAGC_48							MCTG_EAGC_48
MCTG_EAGC_55
MCTG_EAGC_57	MCTG_EAGC_57							MCTG_EAGC_57				MCTG_EAGC_57
MCTG_EAGC_60	MCTG_EAGC_60			MCTG_EAGC_60							MCTG_EAGC_60 (0.13211)	MCTG_EAGC_60
MCTG_EAGC_62
MCTG_EAGC_65									MCTG_EAGC_65
MCTG_EAGC_66				MCTG_EAGC_66					MCTG_EAGC_66
MCTG_EAGC_69									MCTG_EAGC_69
MCTG_EAGC_79
MCTG_EAGC_87								MCTG_EAGC_87
MCTG_EAGC_95	MCTG_EAGC_95					MCTG_EAGC_95						MCTG_EAGC_95
MCTG_EAGC_96								MCTG_EAGC_96
MCTG_EAGC_99							MCTG_EAGC_99
MCTG_EAGC_100	MCTG_EAGC_100					MCTG_EAGC_100	MCTG_EAGC_100
MCTG_EAGC_106					MCTG_EAGC_106
MCTG_EAGC_107	MCTG_EAGC_107								MCTG_EAGC_107			MCTG_EAGC_107
MCTG_EAGC_111							MCTG_EAGC_111	MCTG_EAGC_111
MCTG_EAGC_112	MCTG_EAGC_112					MCTG_EAGC_112	MCTG_EAGC_112
MCTG_EAGC_114								MCTG_EAGC_114
MCTG_EAGC_115								MCTG_EAGC_115
MCTG_EAGC_116								MCTG_EAGC_116
MCTG_EAGC_120							MCTG_EAGC_120
MCTG_EAGC_122	MCTG_EAGC_122					MCTG_EAGC_122	MCTG_EAGC_122
MCTG_EAGC_126								MCTG_EAGC_126
MCTG_EAGC_130							MCTG_EAGC_130
MCTG_EAGC_133					MCTG_EAGC_133
MCTG_EAGC_134							MCTG_EAGC_134
MCTG_EAGC_135							MCTG_EAGC_135
MCTG_EAGC_137								MCTG_EAGC_137
MCTG_EAGC_139							MCTG_EAGC_139
MCTG_EAGC_140							MCTG_EAGC_140
MCTG_EAGC_141							MCTG_EAGC_141	MCTG_EAGC_141
MCTG_EAGC_142							MCTG_EAGC_142		MCTG_EAGC_142			MCTG_EAGC_142
MCTG_EAGC_146								MCTG_EAGC_146
MCTG_EAGC_149	MCTG_EAGC_149
MCTG_EAGC_150
MCTG_EAGC_155							MCTG_EAGC_155
MCTG_EAGC_157								MCTG_EAGC_157
MCTG_EAGC_160							MCTG_EAGC_160
MCTG_EAGC_162
MCTG_EAGC_165							MCTG_EAGC_165
MCTG_EAGC_168								MCTG_EAGC_168
MCTG_EAGC_169								MCTG_EAGC_169
MCTG_EAGC_170							MCTG_EAGC_170		MCTG_EAGC_170
MCTG_EAGC_172							MCTG_EAGC_172
MCTG_EAGC_173							MCTG_EAGC_173
MCTG_EAGC_177	MCTG_EAGC_177					MCTG_EAGC_177		MCTG_EAGC_177
MCTG_EAGC_183	MCTG_EAGC_183					MCTG_EAGC_183	MCTG_EAGC_183		MCTG_EAGC_183			MCTG_EAGC_183
MCTG_EAGC_184							MCTG_EAGC_184
MCTG_EAGC_188							MCTG_EAGC_188
MCTG_EAGC_195								MCTG_EAGC_195
MCTG_EAGC_196	MCTG_EAGC_196					MCTG_EAGC_196
MCTG_EAGC_201							MCTG_EAGC_201		MCTG_EAGC_201
MCTG_EAGC_203							MCTG_EAGC_203
MCTG_EAGC_205								MCTG_EAGC_205
MCTG_EAGC_209							MCTG_EAGC_209
MCTG_EAGC_212							MCTG_EAGC_212
MCTG_EAGC_218							MCTG_EAGC_218
MCTG_EAGC_221								MCTG_EAGC_221
Non- sig post FDR
Sig. Post FDR DFDIST
